# Supplementary material for: Butenolides from the Coral-Derived Fungus Aspergillius terreus SCSIO41404
Source: Mar Drugs. 2022 Mar 17;20(3):212. doi: 10.3390/md20030212 (PMC8955524; doi:10.3390/md20030212)
Supplement: Supplementary file 1 [file marinedrugs-20-00212-s001.zip]

Archive with 1 entries (1 files):
- marinedrugs-1578321-supplementary.pdf
